# Supplementary material for: Application of Machine Learning to Metabolomic Profile Characterization in Glioblastoma Patients Undergoing Concurrent Chemoradiation
Source: Metabolites. 2023 Feb 17;13(2):299. doi: 10.3390/metabo13020299 (PMC9961856; doi:10.3390/metabo13020299)
Supplement: Supplementary file 1 [file metabolites-13-00299-s001.zip]

Archive with 1 entries (1 files):
- metabolites-2156067-supplementary.pdf
